# Supplementary material for: Prevalence, sequence diversity, and amplification of an IS-associated enterotoxin gene, astA, in Escherichia coli
Source: Front Microbiol. 2025 Oct 22;16:1635769. doi: 10.3389/fmicb.2025.1635769 (PMC12585946; doi:10.3389/fmicb.2025.1635769)
Supplement: Supplementary file 1 [file Table_1.xlsx]

## Sheet: Table S1
Supplemental Table 1. 189 astA-positive Kagoshima E. coli strains
Strain namea	year of isolate	RAPDb	ST type	ST Complex	Allele informations of 7 house-keeping genes
					adk	fumF	gyrB	icd	mdh	pur	recA
K9120	2013	a	ST93	ST168 Cplx	6	11	4	10	7	8	6
K9122	2013	a
K9141	2013	b
K9147	2013	b	ST6196	-	559	812	12	642	20	18	7
K9176	2013		ST131	ST131 Cplx	53	40	47	13	36	28	29
K9188	2013		ST6196	-	559	812	12	642	20	18	7
K9191	2013		ST6196	-	559	812	12	642	20	18	7
K9212	2013	c
*K9228	2013	c	ST6196	-	559	812	12	642	20	18	7
K9230	2013	d	ST34	ST10 Cplx	10	11	4	1	8	8	2
K9238	2013	d
K9279	2013	e
*K9291	2013	e	ST1312	ST10 Cplx	6	11	4	8	8	78	2
K9305	2013		ST6196	-	559	812	12	642	20	18	7
K9311	2013		ST21	ST29 Cplx	16	4	12	16	9	7	7
*K9331	2013		ST2040	-	6	29	22	18	11	8	41
*K9339	2013	f	ST448	ST448 Cplx	6	6	5	16	11	8	7
K9343	2013	f
K9356	2013	g
K9366	2013	g	ST15057	ST20 Cplx	6	4	3	18	1477	7	6
K9431	2013		ST227	ST10 Cplx	10	11	4	1	8	9	2
K9449	2013		ST394	ST394 Cplx	21	35	61	52	5	5	4
K9479	2013		ST1380	ST394 Cplx	35	35	61	52	5	5	4
K9500	2013	h
*K9510	2013	h	ST46	ST46 Cplx	8	7	1	8	8	8	6
K9529	2013		ST40	ST40 Cplx	6	4	5	26	20	8	14
K9530	2013		ST40	ST40 Cplx	6	4	5	26	20	8	14
*K9531	2013		ST40	ST40 Cplx	6	4	5	26	20	8	14
K9544	2013		ST200	ST40 Cplx	6	4	5	26	7	8	14
*K9550	2013		ST453	ST86 Cplx	99	6	33	33	24	8	7
*K9559	2013		ST69	ST69 Cplx	21	35	27	6	5	5	4
K9568	2013		ST69	ST69 Cplx	21	35	27	6	5	5	4
K9581	2014		ST38	ST38 Cplx	4	26	2	25	5	5	19
K9636	2014	i	ST155	ST155 Cplx	6	4	14	16	24	8	14
K9673	2014	i
K9790	2014		ST2847	-	6	266	83	24	1	1	2
K9791	2014		ST38	ST38 Cplx	4	26	2	25	5	5	19
K9805	2014		ST117	-	20	45	41	43	5	32	2
K9822	2014		ST131	ST131 Cplx	53	40	47	13	36	28	29
K9824	2014		ST48	ST10 Cplx	6	11	4	8	8	8	2
K9845	2014		ST10	ST10 Cplx	10	11	4	8	8	8	2
*K9867	2014		ST2946	-	286	385	221	322	159	2	157
K9889	2014		ST93	ST168 Cplx	6	11	4	10	7	8	6
K9900	2014	j
*K9910	2014	j	ST95	ST95 Cplx	37	38	19	37	17	11	26
K9931	2014	k	ST57	ST350 Cplx	6	31	5	28	1	1	2
K9940	2014	k
K9971	2014	l
K10000	2014	l
K10004	2014	l
K10014	2014	l
K10021	2014	l	ST93	ST168 Cplx	6	11	4	10	7	8	6
K10039	2014	m	ST321		13	43	19	36	17	37	10
K10057	2014	m
K10071	2014		ST73	ST73 Cplx	36	24	9	13	17	11	25
K10089	2014		ST117		20	45	41	43	5	32	2
*K10091	2015		ST155	ST155 Cplx	6	4	14	16	24	8	14
K10092	2015		ST155	ST155 Cplx	6	4	14	16	24	8	14
K10099	2015		ST95	ST95 Cplx	37	38	19	37	17	11	26
*K10101	2015	n	ST10	ST10 Cplx	10	11	4	8	8	8	2
K10118	2015	n
K10127	2015	n
K10160	2015		ST155	ST155 Cplx	6	4	14	16	24	8	14
K10167	2015		ST69	ST69 Cplx	21	35	27	6	5	5	4
K10187	2015	o	ST69	ST69 Cplx	21	35	27	6	5	5	4
K10192	2015	o
K10272	2015		ST40	ST40 Cplx	6	4	5	26	20	8	14
*K10309	2015		ST88	ST23 Cplx	6	4	12	1	20	12	7
K10317	2015	p
K10324	2015	p
K10336	2015	p
K10353	2015	p	ST746	ST10 Cplx	10	7	4	8	12	8	2
K10367	2015		ST746	ST10 Cplx	10	7	4	8	12	8	2
K10368	2015		ST206	ST206 Cplx	6	7	5	1	8	18	2
K10388	2015		ST155	ST155 Cplx	6	4	14	16	24	8	14
K10434	2015	q
K10441	2015	q
*K10443	2015	q	ST93	ST168 Cplx	6	11	4	10	7	8	6
K10444	2015		ST101	ST101 Cplx	43	41	15	18	11	7	6
K10450	2015	r
K10460	2015	r	ST162	ST469 Cplx	9	65	5	1	9	13	6
K10503	2015	s	ST6196	-	559	812	12	642	20	18	7
K10504	2015	s
K10541	2015		ST1594	ST168 Cplx	6	11	4	234	7	8	6
K10582	2015	t
K10585	2015	t	ST6196	-	559	812	12	642	20	18	7
K10589	2015		ST40	ST40 Cplx	6	4	5	26	20	8	14
*K10593	2015		ST2847	-	6	266	83	24	1	1	2
K10596	2015		ST155	ST155 Cplx	6	4	14	16	24	8	14
K10597	2015		ST155	ST155 Cplx	6	4	14	16	24	8	14
K10632	2016		ST4152	-	21	35	20	6	5	91	4
K10689	2016		ST6196	-	559	812	12	642	20	18	7
K10693	2016		ST767	ST155 Cplx	6	4	4	16	24	8	104
K10697	2016	u	ST6196	-	559	812	12	642	20	18	7
K10706	2016	u
K10734	2016	v
*K10737	2016	v	ST555	ST538 Cplx	13	40	13	13	36	28	30
K10742	2016	v
K10762	2016		ST6196	-	559	812	12	642	20	18	7
K10766	2016		ST95	ST95 Cplx	37	38	19	37	17	11	26
K10805	2016		ST6196	-	559	812	12	642	20	18	7
K10808	2016		ST1158	ST31 Cplx	18	3	17	6	5	5	4
K10814	2016	w
K10817	2016	w	ST648	ST648 Cplx	92	4	87	96	70	58	2
K10837	2016		ST155	ST155 Cplx	6	4	14	16	24	8	14
K10847	2016		ST200	ST40 Cplx	6	4	5	26	7	8	14
K10863	2016		ST648	ST648 Cplx	92	4	87	96	70	58	2
K10876	2016	x
K10877	2016	x	ST196	-	6	19	3	16	9	8	6
K10878	2016	x
K10924	2016	y
K10931	2016	y	ST88	ST23 Cplx	6	4	12	1	20	12	7
K10955	2016		ST93	ST168 Cplx	6	11	4	10	7	8	6
*K10987	2016		ST349	ST349 Cplx	34	36	39	87	67	16	4
*K10989	2016	z	ST1011	-	6	4	159	44	112	1	17
K10996	2016	z
K11022	2016		ST93	ST168 Cplx	6	11	4	10	7	8	6
K11023	2016		ST2165	-	6	23	3	16	9	7	7
K11024	2016	aa	ST350	ST350 Cplx	6	31	83	28	1	1	2
K11031	2016	aa
K11111	2017		ST1178	ST165 Cplx	10	27	5	8	12	1	2
K11148	2017	bb
K11158	2017	bb	ST107	ST28 Cplx	13	21	19	22	17	14	15
K11162	2017		ST205	ST205 Cplx	6	23	15	16	9	8	7
K11196	2017		ST648	ST648 Cplx	92	4	87	96	70	58	2
*K11244	2017		ST4980	-	410	153	188	83	7	8	6
K11286	2017		ST206	ST206 Cplx	6	7	5	1	8	18	2
K11316	2017		ST69	ST69 Cplx	21	35	27	6	5	5	4
K11366	2017		ST744	ST10 Cplx	10	11	135	8	8	8	2
K11382	2017	cc
K11391	2017	cc	ST752	ST10 Cplx	10	11	4	8	8	8	49
K11393	2017		ST648	ST648 Cplx	92	4	87	96	70	58	2
K11404	2017		ST448	ST448 Cplx	6	6	5	16	11	8	7
K11405	2017		ST448	ST448 Cplx	6	6	5	16	11	8	7
*K11407	2017		ST1485	ST648 Cplx	92	231	87	96	70	58	2
K11420	2017		ST107	ST28 Cplx	13	21	19	22	17	14	15
*K11421	2017		ST107	ST28 Cplx	13	21	19	22	17	14	15
*K11469	2017		ST162	ST469 Cplx	9	65	5	1	9	13	6
K11534	2018	dd
K11563	2018	dd	ST162	ST469 Cplx	9	65	5	1	9	13	6
K11568	2018		ST46	ST46 Cplx	8	7	1	8	8	8	6
K11569	2018		ST155	ST155 Cplx	6	4	14	16	24	8	14
K11576	2018	ee
K11578	2018	ee	ST83	-	13	38	19	13	30	25	29
K11583	2018	ee
K11602	2018		ST117	-	20	45	41	43	5	32	2
K11605	2018		ST942	ST20 Cplx	6	4	3	16	9	8	6
K11614	2018		ST93	ST168 Cplx	6	11	4	10	7	8	6
K11615	2018		ST95	ST95 Cplx	37	38	19	37	17	11	26
*K11627	2018		ST182	-	6	58	54	54	1	2	47
K11658	2018	ff	ST93	ST168 Cplx	6	11	4	10	7	8	6
K11662	2018	ff
K11669	2018		ST371	ST350 Cplx	6	31	83	28	1	1	67
K11703	2018		ST155	ST155 Cplx	6	4	14	16	24	8	14
K11705	2018		ST69	ST69 Cplx	21	35	27	6	5	5	4
K11765	2018		ST602	ST446 Cplx	6	19	33	26	11	8	6
K11777	2018		ST95	ST95 Cplx	37	38	19	37	17	11	26
K11778	2018		ST189	ST165 Cplx	10	27	5	10	12	8	49
K11783	2018		ST200	ST40 Cplx	6	4	5	26	7	8	14
K11784	2018		ST48	ST10 Cplx	6	11	4	8	8	8	2
K11794	2018		ST200	ST40 Cplx	6	4	5	26	7	8	14
*K11797	2018		ST141	-	13	52	10	14	17	25	17
K11825	2018	gg
K11845	2018	gg	ST6196	-	559	812	12	642	20	18	7
K11869	2019		ST200	ST40 Cplx	6	4	5	26	7	8	14
K11940	2019		ST648	ST648 Cplx	92	4	87	96	70	58	2
K11952	2019		ST9581	ST10 Cplx	940	11	4	8	8	8	2
*K11974	2019		ST457	-	101	88	97	108	26	79	2
K11989	2019		ST1844	-	6	29	33	16	11	7	2
K12026	2019		ST215	ST10 Cplx	10	11	4	8	8	18	2
K12028	2019		ST6196	-	559	812	12	642	20	18	7
K12065	2020	hh
K12066	2020	hh	ST88	ST23 Cplx	6	4	12	1	20	12	7
K12086	2020	ii	ST6196	-	559	812	12	642	20	18	7
K12087	2020	ii
K12120	2020		ST3075	ST522 Cplx	10	23	109	8	270	8	2
K12151	2020	jj
K12175	2020	jj	ST2040	-	6	29	22	18	11	8	41
K12179	2020		ST1485	ST648 Cplx	92	231	87	96	70	58	2
*K12196	2020	kk	ST117	-	20	45	41	43	5	32	2
K12199	2020	kk
*K12240	2020	ll	ST5891	-	339	4	33	18	9	8	14
K12241	2020	ll
K12244	2020	ll
K12257	2020		ST117	-	20	45	41	43	5	32	2
K12258	2020		ST117	-	20	45	41	43	5	32	2
*K12343	2020		ST321	-	13	43	19	36	17	37	10
K12344	2020	mm	ST648	ST648 Cplx	92	4	87	96	70	58	2
K12361	2020	mm
a: Genome sequenced strains were shown by asterisk.
b: "a" to "mm" are shown identical RAPD type.

## Sheet: Table S2
Supplemental Table 2. Detailed information of genome sequenced E. coli strains
GenBank assembly accession No. or Biosample accession No. (Bioproject acession No.)	accession No.	Strain namea	O serotype	country of isolation	Phylogrouping by EzClermont	Strain used for sequence comparison of astA gene and the peripheral region	Strains with identical core-gene SNPsb	astA variantc
								fragment	V0/prototype	1	2	3	4	5	6	7	8	9	10	11	12	13	14	15	16	17	18	19	20	21	22	23	24	25	26	27	28	29	30	31	32	33	34
GCA_000008865.2	BA000007	O157:H7 str. Sakai	O157	JP	E			1																							1
GCA_000010765.1	AP010960	O111:H- str. 11128	O111	Japan	B1			1
GCA_000017745.1	CP000795	E24377A	O139		B1	prototype			1 (1)
GCA_000019645.1	CP000970	SMS-3-5			F																1
GCA_000021125.1	CP001164	O157:H7 str. EC4115	O157		E			1																							1
GCA_000022225.1	CP001368	O157:H7 str. TW14359	O157	USA	E			1																							1
GCA_000025165.1	CP001846	O55:H7 str. CB9615	O55	Germany	E			1																							1
GCA_000027125.1	FN554767	042			D				1
GCA_000091005.1	AP010953	O26:H11 str. 11368	O26	Japan	B1			1
GCA_000167875.2	CP035753	E110019			A																										1
GCA_000210475.1	FN649414	ETEC H10407			A				8 (8)
GCA_000212715.2	CP002732	UMNK88	O149	USA	A	V25			1 (1)																									1
GCA_000245515.1	CP003109	O55:H7 str. RM12579	O55		E			1																							1
GCA_000257275.1	CP002291	P12b			A				1 (1)
GCA_000262125.1	CP001925	Xuzhou21	O157	China	E																										1
GCA_000520035.1	CP006027	O145:H28 str. RM13514	O145	USA	E			1
GCA_000520055.1	CP006262	O145:H28 str. RM13516	O145	Belgium	E			1
GCA_000618905.3	CP050998	O39:NM str. F8704-2		USA	A				1 (1)																						1
GCA_000662395.1	CP007133	O145:H28 str. RM12761	O145	Belgium	E			1
GCA_000671295.1	CP007136	O145:H28 str. RM12581	O145	USA	E			1
GCA_000725265.1	CP006002	B7A		Viet Nam	B1																			1
GCA_000730345.1	CP008805	O157:H7 str. SS17	O157	USA	E			1																							1
GCA_000732965.1	CP008957	O157:H7 str. EDL933	O157	USA	E			1																							1
GCA_000803705.1	CP010304	O157:H7 str. SS52	O157	USA	E			1																							1
GCA_000829985.1	CP009166	1303	O70	Germany	A																1
GCA_000978815.2	CP076235	O157:H7 7.1_Anguil	O157	Argentina	E			1
GCA_000978845.2	CP076230	O157:H7 Rafaela_II	O157	Argentina	E			1
GCA_000987875.1	CP007594	SEC470			A				7 (7)
GCA_001021635.2	CP006834	APEC O2-211	O2	USA	D										1
GCA_001029125.1	CP006636	PCN061			A																1
GCA_001051135.1	CP007442	ACN001		China	C	V6									1
GCA_001307215.1	CP012802	O157:H7 WS4202	O157	France	E			1																							1
GCA_001420935.1	CP013029	2012C-4227	O165	USA	A			1
GCA_001420955.1	CP013025	2009C-3133	O119	USA	D																															1
GCA_001558995.2	CP014314	O157:H7 JEONG-1266	O157	USA	E			1																							1
GCA_001612475.1	CP015020	28RC1	O157	USA	E			1																							1
GCA_001612495.1	CP015023	SRCC 1675	O157	USA	E			1																							1
GCA_001650275.1	CP015832	O157 180-PT54	O157	UK	E																										1
GCA_001650295.1	CP015831	O157 644-PT8	O157	UK	E			1																							1
GCA_001651925.2	CP015846	O157:H7 FRIK2069	O157	USA	E			1																							1
GCA_001651945.2	CP015842	O157:H7 FRIK2533	O157	USA	E			1																							1
GCA_001651965.2	CP015843	O157:H7 FRIK2455	O157	USA	E			1																							1
GCA_001677475.2	CP015229	06-00048	O36	USA	E	V10													1
GCA_001677495.1	CP012500	09-00049	O168	USA	B1				1 (1)
GCA_001677515.1	CP012501	08-00022		USA	A				1 (1)
GCA_001678965.1	CP012499	GB089		USA	B1				1 (1)
GCA_001679985.1	CP015912	210205630		USA	B1										1
GCA_001695515.1	CP016625	O157:H7 FRIK944	O157	USA	E			1																							1
GCA_001721125.1	CP012693	FORC_028		Korea	A			1																														1
GCA_001735705.1	CP016404	210221272		USA	A	V27																														1
GCA_001750845.1	CP013190, CP013191	FORC_031		Korea	A				1 (1)																											1
GCA_001753445.1	CP017434	O157:H7 1130	O157	USA	E			1																							1
GCA_001753465.1	CP017436	O157:H7 2149	O157	USA	E			1																							1
GCA_001753485.1	CP017444	O157:H7 8368	O157	USA	E			1																							1
GCA_001753505.1	CP017438	O157:H7 2159	O157	USA	E			1																							1
GCA_001753525.1	CP017446	O157:H7 9234	O157	USA	E			1																							1
GCA_001753545.1	CP017440	O157:H7 3384	O157	USA	E			1																							1
GCA_001753565.1	CP017442	O157:H7 4276	O157	USA	E			1																							1
GCA_001806265.1	CP017249	NADC 5570/86-24/6565	O157	USA	E			1													1										1
GCA_001806285.1	CP017251	NADC 5570/86-24/6564	O157	USA	E			1													1										1
GCA_001860505.1	CP013483	Y5		China	A				5 (5)
GCA_001865295.1	CP017669	PA20	O157	China	E	V22		1																							1
GCA_001874485.1	CP015085	O25b:H4	O25	Saudi Arabia	B2																															1
GCA_001886895.1	CP013186	FORC_029		Korea	B1																												1
GCA_001888075.1	CP017848	FMU073332		Mexico	A				1 (1)
GCA_001890205.1	CP018237	155	O157	UK	E			1																							1
GCA_001890225.1	CP018239	272	O157	UK	E			1																							1
GCA_001890245.1	CP018245	472	O157	UK	E			1																							1
GCA_001890265.1	CP018243	350	O157	UK	E			1
GCA_001890285.2	CP018252	9000	O157	UK	E			1																							1
GCA_001890305.1	CP018247	7784	O157	UK	E			1
GCA_001890325.1	CP018241	319	O157	UK	E			1																							1
GCA_001890345.1	CP018250	10671	O157	UK	E			1
GCA_001900295.1	CP010116	C1		China	D																1
GCA_001900555.1	CP010126	C8		China	C																				1
GCA_001900835.1	CP010172	H8		China	A				1 (1)
GCA_001901065.1	CP010186	M6		China	B1																										1
GCA_001901105.1	CP010196	M9		China	B1																										1
GCA_001901145.1	CP010206	M11		China	B1																										1
GCA_001901165.1	CP010213	M15		China	B1																										1
GCA_001901215.1	CP010221	M19		China	B1																										1
GCA_001901365.1	CP010231	S30		China	A																1
GCA_001901405.1	CP010239	S50		China	A																										1
GCA_001936315.1	CP017631	SLK172		China	A																1		1								1
GCA_002055605.1	CP020092	13E0725	O182	Germany	A			1
GCA_002057245.1	CP020106	13E0780	O156	Germany	A			1
GCA_002058765.1	CP019944	DSM 103246	O123/O186	Germany	E																1
GCA_002156825.1	CP021335	95JB1	O111	Australia	B1			1
GCA_002156845.1	CP021339	95NR1	O111	Australia	B1			1
GCA_002165095.2	CP032892	SCEC020022		China	B1	V14																	1
GCA_002201835.1	CP021879	AR_0137		USA	A										1
GCA_002208865.2	CP022050	O157 FDAARGOS_293	O157	USA	E			1																							1
GCA_002214745.2	CP023552	FORC_043		Korea	B1																												1
GCA_002215115.1	CP012112	PSUO78		USA	D																1
GCA_002220215.1	CP022393	E62		China	B1																	1
GCA_002220265.1	CP016755	FORC_044	O157	Korea	E			1																							1
GCA_002249955.1	CP022689	CDC#03-98	O157	USA	E			1																							1
GCA_002269325.1	CP022914	O6:H16 2011EL-1370-2	O6	USA	A				1 (1)
GCA_002278115.2	CP023142	CFSAN061770		USA	D				1 (1)
GCA_002310575.1	CP023357	317		UK	B2	V29																																1
GCA_002741175.1	CP024231	O25:NM 2014EL-1343-2	O25	USA	A	V15																		1
GCA_002741195.1	CP024237	O6:H16 2014EL-1346-6	O6	USA	A				1 (1)
GCA_002741215.1	CP024238	O15:H11 90-9272	O15	Bangladesh	A				1 (1)
GCA_002741275.1	CP024249	O182:H21 D181	O182	Jordan	B1	V4							1
GCA_002741335.1	CP024262	F5656C1		USA	A				1 (1)
GCA_002741355.1	CP024278, CP024279	ATCC 43896		USA	B1				3 (2)
GCA_002741435.1	CP024227	O169:H41 2014EL-1345-2	O169	USA	E				1
GCA_002741475.1	CP024248	O27:H7 B4103-1	O27	USA	B1				1
GCA_002741495.1	CP024265	O169:H41 F6326-C1	O169	USA	E				1
GCA_002741535.1	CP024272	F8111-1SC3	O169	Israel	E				1
GCA_002741555.1	CP024274	F9792	O169	USA	E				1
GCA_002741575.1	CP024277	O6:H16 M9682-C1	O6	USA	A				1 (1)
GCA_002787935.1	CP024821	CREC-591		Korea	B1										1
GCA_002788115.1	CP024862	AR_0015		USA	D																1
GCA_002844165.1	CP022407	O121:H19 16-9255	O121	Canada	B1			1
GCA_002850675.5	CP025950	SCEC020023		China	A										1
GCA_002853805.1	CP024145	14EC029		China	C																													1
GCA_002855325.1	CP024127	14EC001		China	A											1
GCA_002863665.1	CP024056	SMN197SH3	O177	Canada	A			1
GCA_002863685.1	CP024618	SMN152SH1	O177	USA	A			1
GCA_002863885.1	CP023673	SMN013SH2	O177	USA	A			1
GCA_002951655.1	CP019273	13P477T		China	D										1
GCA_002951715.1	CP019250, CP019253	13KWH46		China	B1				2 (2)
GCA_002951755.1	CP019256	13TMH22		China	B1																																	1
GCA_002952695.1	CP025318	FORC_042		Korea	B1			1
GCA_003017455.1	CP027221	2015C-3101	O111	USA	B1			1
GCA_003017555.1	CP027307	2015C-3108	O111	USA	B1			1
GCA_003017675.2	CP027319	2014C-3084	O145	USA	E			1
GCA_003017805.1	CP027325	2013C-4830	O165	USA	A			1
GCA_003017915.1	CP027338	2014C-3051	O71	USA	B1			1
GCA_003017955.1	CP027344	2014C-3946	O111	USA	B1			1
GCA_003017975.1	CP027347	2013C-4361		USA	B1			1
GCA_003018035.1	CP027390	2015C-4944	O26		B1			1
GCA_003018055.1	CP027442	2013C-3252	O69	USA	B1			1
GCA_003018075.1	CP027445	2013C-3492	O172	USA	A			1
GCA_003018135.1	CP027472	2014C-3050	O118	USA	B1			1
GCA_003018155.1	CP027548	2014C-3061	O156	USA	B1			1
GCA_003018315.1	CP027555	2013C-3513	O186	USA	B1			1
GCA_003018375.1	CP027587	2013C-4974	O5	USA	A			1
GCA_003018435.1	CP027675	88-3510	O172	USA	A			1
GCA_003018455.1	CP027599	97-3250	O26	USA	B1			1																														1
GCA_003018475.1	CP027551	2015C-4136CT1	O145	USA	B2				2 (2)
GCA_003018495.1	CP027552	2015C-4498	O117	USA	B1			1
GCA_003018535.1	CP027573	2013C-4081	O111	USA	B1			1
GCA_003018555.1	CP027577	2013C-4225	O103	USA	B1			1
GCA_003018575.1	CP027582	2013C-4538	O118	USA	B1			1
GCA_003018635.1	CP027597	86-3153	O5	USA	A			1
GCA_003018695.1	CP027317	2015C-3107	O121	USA	B1			1
GCA_003018715.1	CP027331	2013C-3277	O26	USA	B1			1
GCA_003018775.1	CP027351	2014C-3655	O121	USA	B1			1
GCA_003018795.1	CP027352	2012C-4606	O26	USA	B1			1
GCA_003018835.2	CP027361	2014C-4639	O26	USA	B1			1
GCA_003018875.1	CP027380	2013C-3250	O111	USA	B1			1
GCA_003018895.1	CP027387	2014C-3057	O26	USA	B1			1
GCA_003018935.1	CP027435	2014C-3599	O121	USA	B1			1
GCA_003018995.1	CP027362	95-3192	O145	USA	E			1
GCA_003019015.1	CP027363	88-3001	O165	USA	A			1
GCA_003019055.1	CP027454	2014C-4423	O121	USA	B1			1
GCA_003019075.1	CP027459	90-3040	O172	USA	A			1
GCA_003019155.1	CP027544	2013C-3264	O103	USA	B1			1
GCA_003019175.1	CP027546	2013C-4187	O71	USA	B1			1
GCA_003019215.1	CP027766	2013C-3342	O117	USA	B1			1
GCA_003019235.1	CP027763	2015C-3125	O145	USA	E			1
GCA_003030245.1	CP028195	CFSAN018748		Denmark	D																													1
GCA_003031735.1	CP020509	165			B1										1
GCA_003031775.1	CP020514	219			A																															1
GCA_003112145.1	CP028110	O121 str. RM8352	O121	USA	B1			1
GCA_003112165.1	CP028112	O103 str. RM8385	O103	USA	B1			1
GCA_003112185.1	CP028116	O26 str. RM8426	O26	USA	B1			1
GCA_003112225.1	CP028126	O26 str. RM10386	O26	USA	B1			1
GCA_003112245.1	CP028117	O111 str. RM9322	O111	USA	B1			1
GCA_003203755.1	CP029692	SD134209		USA	B1			1
GCA_003204155.1	CP029741, CP029742	AR_0085			A				7 (6)									1																							1
GCA_003288275.1	CP028432	RM9975	O111	USA	B1			1
GCA_003288295.1	CP028429	RM9131	O111	USA	B1			1
GCA_003290205.1	CP029980	99-3165		USA	A				1
GCA_003308955.1	CP030767	2017C-4109	O157	USA	E			1
GCA_003399775.2	CP042969	CFSAN061769		Egypt	B1										1
GCA_003399845.2	CP042903	CFSAN061761		Egypt	A				1
GCA_003402955.1	CP031546	cq9		China	C										1
GCA_003432305.1	CP031833	2452		China	A										1						1
GCA_003433275.1	CP009053	NCCP15648		Korea	B1																												1
GCA_003491165.1	CP023062	FORC_069		Korea	B1																												1
GCA_003586065.1	CP028379	O145 str. RM9872	O145	USA	E			1
GCA_003667405.1	CP032989	W2-5		China	B1																1
GCA_003667425.1	CP032992	W5-6		China	A																1
GCA_003722195.1	CP033605	O157:H7 TR01	O157	Turkey	E			1																							1
GCA_003790525.1	CP033635, CP033633, CP033634	isolate ECCNB12-2		China	F	V9			9 (8)						3			1
GCA_003956165.1	CP025856	504838		India	B1				5 (5)
GCA_003956225.1	CP025914	203740		Mali	A																			1
GCA_003956265.1	CP025854	510016		India	A				2
GCA_003956285.1	CP025872	503829		India	B1																			1
GCA_003956345.1	CP025844	720632		Pakistan	A				2 (2)
GCA_003956425.1	CP025866	504211		India	B1																			1
GCA_003956445.1	CP025884	503440		India	B1																			1
GCA_003956465.1	CP025893	503025		India	B1																			2
GCA_003966425.1	AP018796	E2855	O111	Japan	B1			1
GCA_003966445.1	AP018802	E2863	O111	Japan	B1			1
GCA_003966465.1	AP018808	E2865	O26	Japan	B1			1
GCA_003966795.1	AP018488	O157:H7 pv15-279	O157	Japan	E																										1
GCA_004006545.1	CP034784	ECZP248		China	A	V7										1
GCA_004010575.1	CP034803	2009C-3554	O157	USA	E																										1
GCA_004010595.1	CP034792	2009C-3378	O157	USA	E																										1
GCA_004010615.1	CP034797	08-3918	O157	USA	E																										1
GCA_004010635.1	CP034794	06-3462	O157	USA	E			1
GCA_004010655.1	CP034799	2009C-4687	O157	USA	E																										1
GCA_004010675.1	CP034806	2010C-3347	O157	USA	E																										1
GCA_004010695.1	CP034801	2010C-3142	O157	USA	E																										1
GCA_004010715.1	CP034808	08-3914	O157	USA	E			1																							1
GCA_004118915.1	CP035366	O157:H7 C1-057	O157	USA	E			1																							1
GCA_004263675.3	CP073609	588889	O157	UK	E			1																							1
GCA_004358365.1	CP037945	CFSAN027346	O26	USA	B1			1
GCA_004358385.1	CP037941	CFSAN027350	O26	USA	B1			1
GCA_004358405.1	CP037943	CFSAN027343	O26	USA	B1			1
GCA_004771235.1	CP038791	PF9285		Switzerland	A				1
GCA_004804185.1	CP039405	377323_2f			B2				1 (1)
GCA_004924355.1	CP038138	G3X16-2		China	B1										1
GCA_005037715.2	CP031910	O121:H19 FWSEC0006	O121	Canada	B1			1
GCA_005037725.2	CP031922	O26:H11 FWSEC0001	O26	Canada	B1			1
GCA_005037735.2	CP031913	O157:H7 FWSEC0004	O157	Canada	E			1
GCA_005037805.2	CP031912	O111:NM FWSEC0005	O111	Canada	B1			1
GCA_005037815.2	CP031919	O145:NM FWSEC0002	O145	Canada	E			1
GCA_005221505.1	CP028592	150	O157		E			1																							1
GCA_005221525.1	CP028600	147	O157		E			1																							1
GCA_005221545.1	CP028598	148	O157		E		F	1																							1
GCA_005221565.1	CP028596	149	O157		E		F	1																							1
GCA_005221585.1	CP028603	144	O157		E			1																							1
GCA_005221605.1	CP028614	141	O157		E			1
GCA_005221625.1	CP028626	137	O157		E			1
GCA_005221645.1	CP028629	136	O157		E			1
GCA_005221665.1	CP080260, CP080262	135	O157		E	V26		1
GCA_005221685.1	CP028635	134	O157		E			1
GCA_005221705.1	CP028638	133	O157		E		B	1
GCA_005221725.1	CP028641	132	O157		E			1
GCA_005221745.1	CP028647	130	O157		E		B	1
GCA_005221765.1	CP028650	124	O157		E			1																							1
GCA_005221785.1	CP028652	123	O157		E			1																							1
GCA_005221805.1	CP028659	120	O157		E			1
GCA_005221825.1	CP028668	117	O157		E			1
GCA_005221845.1	CP028674	115	O157		E			1
GCA_005221865.1	CP028671	116	O157		E		A	1
GCA_005221885.1	CP028607	143	O157		E			1																							1
GCA_005221905.1	CP028609	142	O157		E			1
GCA_005221925.1	CP028617	140	O157		E		I	1
GCA_005221945.1	CP028620	139	O157		E		E	1
GCA_005221965.1	CP028623	138	O157		E			1
GCA_005221985.1	CP028644	131	O157		E		E	1
GCA_005222005.1	CP028654	122	O157		E			1																							1
GCA_005222025.1	CP028609	121	O157		E		I	1
GCA_005222045.1	CP028617	119	O157		E			1
GCA_005222065.1	CP028620	118	O157		E		B	1
GCA_005222265.1	CP028623	114	O157		E			1
GCA_005222285.1	CP028644	112	O157		E			1																							1
GCA_005222305.1	CP028690	109	O157		E		D	1
GCA_005222325.1	CP028693	108	O157		E			1																							1
GCA_005222345.1	CP028698	106	O157		E			1																							1
GCA_005222365.1	CP028700	105	O157		E			1																							1
GCA_005222385.1	CP028680	113	O157		E			1
GCA_005222405.1	CP028685	111	O157		E			1																							1
GCA_005222425.1	CP028687	110	O157		E			1
GCA_005222445.1	CP028695	107	O157		E			1
GCA_006874785.1	CP015853	ATCC 43889	O157	Korea	E			1																							1
GCA_007922655.1	CP041623	O157:H7 ATCC 43888	O157	USA	E			1													1										1
GCA_007990655.1	AP019761	O111:H- 110512	O111	Japan	B1			1
GCA_007998005.1	CP042606	NCYU-29-19		China	A										1
GCA_007998065.1	CP042619	NCYU-26-73		China	D																													1
GCA_008064975.1	CP042952	D8-1	O104		B1	V24																											1
GCA_008065435.1	CP042296	RM9088		USA	A				1 (1)
GCA_008065455.1	CP042350	RM10410		USA	A				2 (2)
GCA_008086485.1	CP043015	388808_gen	O157	UK	E			1																							1
GCA_008086505.1	CP043025	399730_gen	O157	UK	E			1																							1
GCA_008086525.1	CP043011	388755_gen	O157	UK	E			1
GCA_008087645.1	CP043019	397404_gen	O157	UK	E			1																							1
GCA_008124005.1	CP043217	O80:H26 EC-107	O80	Canada	A										1
GCA_008386435.1	CP043735	CVM N17EC1164		USA	A				1 (1)
GCA_008727135.1	CP044140	O157 AR-0430	O157		E			1																							1
GCA_008727155.1	CP044143	O157 AR-0429	O157		E			1																							1
GCA_008727175.1	CP044145	O157 AR-0428	O157		E			1																							1
GCA_008727195.1	CP044148	O157 AR-0427	O157		E			1																							1
GCA_008802895.1	CP044350	194195	O157		E			1																							1
GCA_008807135.1	CP041448	YPE10	O5	China	E										1
GCA_008925965.1	CP032789	NZRM4169	O157	New Zealand	E			1																							1
GCA_008926085.1	CP032791	NZRM4165	O157	New Zealand	E			1																							1
GCA_008926105.1	CP032793	NZRM3614	O157	New Zealand	E			1																							1
GCA_008926125.1	CP032795	ERL06-2503	O157	New Zealand	E			1																							1
GCA_008926145.1	CP032797	ERL06-2497	O157	New Zealand	E			1																							1
GCA_008926165.1	CP032801	ERL06-2442	O157	New Zealand	E			1																							1
GCA_008926185.1	CP032803	ERL05-1306	O157	New Zealand	E			1																							1
GCA_008926305.1	CP032805	ERL05-0623	O157	New Zealand	E			1
GCA_008931135.1	CP032808	ERL04-3476	O157	New Zealand	E			1																							1
GCA_008931185.1	CP032811	ERL03-1416	O157	New Zealand	E			1
GCA_009002655.1	AP019703	O145:H28 10942	O145	Japan	E			1
GCA_009002845.1	AP019706	O145:H28 112648	O145	Japan	E			1
GCA_009003065.1	AP019708	O145:H28 122715	O145	Japan	E			1
GCA_009363035.1	CP045277	LAU-OXA		Lebanon	A				8 (8)
GCA_009431955.1	CP040305	HB6	O157	USA	E			1																							1
GCA_009432215.1	CP040307	F1 E4	O157	USA	E			1																							1
GCA_009432415.1	CP040309	21B8	O157	USA	E			1																							1
GCA_009432635.1	CP040311	F3398	O157		E			1																							1
GCA_009432795.1	CP040313	M7638	O157	USA	E			1
GCA_009432915.1	CP040314	MA11	O157	Malaysia	E																										1
GCA_009433135.1	CP040316	CV261	O157	France	E			1																							1
GCA_009627495.1	CP038494	O157:H7 TT12B	O157	Japan	E			1																							1
GCA_009650035.1	CP045827	AUSMDU00014361		Australia	B1			1
GCA_009650175.1	CP045863	O157:H7 CFSAN076619	O157	USA	E			1																							1
GCA_009664455.1	CP045975	AUSMDU00002545	O157	Australia	E			1																							1
GCA_009738455.1	CP046527	RM19259	O157	USA	E			1																							1
GCA_009762495.1	CP044346	P225M		Cambodia	A				1 (1)
GCA_009867015.2	CP026935	CFS3292		France	A																															1
GCA_009873355.1	CP041747	NCCP 15739	O157	Korea	E																										1
GCA_009873375.1	CP041749	NCCP 15955		Korea	A				3 (3)
GCA_009873415.1	CP042981	NCCP 14539	O26	Korea	B1			1
GCA_009873435.1	CP042982	NCCP 14540	O111	Korea	B1			1																														1
GCA_009905135.1	CP047576	94EC		Singapore	B1																1
GCA_009931235.1	CP034384	O157:H7 FRIK804	O157	USA	E			1																							1
GCA_009950125.1	CP041425	STEC388		China	A																									2
GCA_010092405.1	CP048025	GZEC065		China	B1																		1
GCA_010092965.1	CP048107	201609		China	F										1																					1
GCA_010231855.1	CP034936	PNUSAE013304	O157	USA	E			1																							1
GCA_010365345.1	CP048310	32-4		Switzerland	A										1
GCA_010365485.1	CP048310	53		Switzerland	B1																1
GCA_011067085.1	CP049348	3R		China	B1										1
GCA_011403355.1	AP021890	2017.15.01CC		Japan	B1										1
GCA_011404215.1	AP021891	2017.01.04CC		Japan	A											1
GCA_011843745.2	CP058231	824422	O157	UK	E			1
GCA_011849985.2	CP058233	818062	O157	UK	E			1																							1
GCA_011996085.1	CP047378	CAU16175		China	B1			1
GCA_012044775.1	CP050647	PapM-36-2		Gambia	B1	V16																			1
GCA_012097945.2	CP073597	592579	O157	UK	E			1																							1
GCA_012098715.2	CP073601	591859	O157	UK	E			1																							1
GCA_012099675.2	CP073595	592580	O157	UK	E		C	1																							1
GCA_012100495.2	CP073607	591122	O157	UK	E			1																							1
GCA_012100875.2	CP073591	595637	O157	UK	E			1																							1
GCA_012101175.2	CP073599	591890	O157	UK	E			1																							1
GCA_012107915.2	CP073613	588888	O157	UK	E			1																							1
GCA_012108755.2	CP073593	595557	O157	UK	E			1																							1
GCA_012109035.2	CP073603	591229	O157	UK	E			1
GCA_012242025.2	CP073619	391778	O157	UK	E		C	1																							1
GCA_012391955.2	CP073617	401794	O157	UK	E		C	1																							1
GCA_012516455.1	CP051219	SFE8		China	B1										1
GCA_012537835.1	CP051222	SCZE5		China	A										1
GCA_012934675.1	CP051699	SCU-152		USA	B1																												1
GCA_012974525.1	CP052877	C21		China	B1										1
GCA_013167135.1	CP038282	O157:H7 F8492	O157	USA	E			1																							1
GCA_013167155.1	CP038284	O157:H7 YB14-1	O157	USA	E			1																							1
GCA_013167175.1	CP038287	O157:H7 TX 376-2	O157	USA	E			1																							1
GCA_013167195.1	CP038290	O157:H7 TX 265-1	O157	USA	E			1																							1
GCA_013167235.1	CP038292	O157:H7 TB21-1	O157	USA	E			1																							1
GCA_013167255.1	CP038295	O55:H7 TB182A	O55	USA	E			1																							1
GCA_013167275.1	CP038300	O157:H7 SS TX 754-1	O157	USA	E			1																							1
GCA_013167295.1	CP038302	O157:H7 SS TX 313-1	O157	USA	E			1																							1
GCA_013167315.1	CP038305	O157:H7 SS NE 1040-1	O157	USA	E			1
GCA_013167335.1	CP038309	O157:H7 Show KS 470-1	O157	USA	E			1																							1
GCA_013167355.1	CP038313	O157:H7 OK1	O157	Japan	E			1																							1
GCA_013167375.1	CP038316	O157:H7 NE92	O157	USA	E			1																							1
GCA_013167395.1	CP038319	O157:H7 NE122	O157	USA	E			1																							1
GCA_013167415.1	CP038321	O157:H7 NE1127	O157	USA	E			1																							1
GCA_013167435.1	CP038324	O157:H7 NE 1169-1	O157	USA	E			1																							1
GCA_013167455.1	CP038328	O157:H7 NE 1092-2	O157	USA	E			1
GCA_013167475.1	CP038333	O157:H7 N8B7-2	O157	USA	E			1																							1
GCA_013167495.1	CP038336	O157:H7 LSU61	O157	USA	E			1																							1
GCA_013167515.1	CP038339	O157:H7 H6437	O157	USA	E			1																							1
GCA_013167535.1	CP038342	O157:H7 H2495	O157	USA	E			1																							1
GCA_013167555.1	CP038344	O157:H7 Gim1-1	O157	USA	E			1																							1
GCA_013167575.1	CP038346	O157:H7 G5295	O157	USA	E			1																							1
GCA_013167595.1	CP038349	O157:H7 F8952	O157	USA	E		D	1
GCA_013167615.1	CP038351	O157:H7 F8798	O157	USA	E			1																							1
GCA_013167635.1	CP038353	O157:H7 F8797	O157	USA	E			1																							1
GCA_013167655.1	CP038355	O157:H7 F8092B	O157	USA	E			1																							1
GCA_013167675.1	CP038357	O157:H7 F7508	O157	USA	E			1																							1
GCA_013167695.1	CP038360	O157:H7 F7386	O157	USA	E			1																							1
GCA_013167715.1	CP038363	O157:H7 F7349	O157	USA	E			1																							1
GCA_013167735.1	CP038366	O157:H7 F6667	O157	USA	E																										1
GCA_013167755.1	CP038369	O157:H7 F6321	O157	USA	E			1																							1
GCA_013167775.1	CP038372	O157:H7 F6294	O157	USA	E			1																							1
GCA_013167795.1	CP038374	O157:H7 F3113	O157	USA	E			1																							1
GCA_013167815.1	CP038376	O157:H7 F1273	O157	USA	E			1																							1
GCA_013167875.1	CP038380	O157:H7 E32511	O157		E			1
GCA_013167935.1	CP038383	O55:H7 DEC5E	O55	Iran	E			1
GCA_013167975.1	CP038386	O55:H7 DEC5D	O55	Sri Lanka	E			1																							1
GCA_013167995.1	CP038389	O55:H7 DEC5B	O55	USA	E			1																							1
GCA_013168015.1	CP038394	O55:H7 DEC5A	O55	USA	E			1
GCA_013168035.1	CP038398	O157:H7 DEC4E	O157	Denmark	E			1
GCA_013168055.1	CP038402	O157:H7 BB24-1	O157	USA	E			1																							1
GCA_013168075.1	CP038405	O157:H7 ATCC 35150	O157	USA	E			1																							1
GCA_013168095.1	CP038408	O157:H7 86-24	O157	USA	E			1													1										1
GCA_013168115.1	CP038412	O157:H7 493/89	O157	Germany	E																										2
GCA_013168135.1	CP038414	O157:H7 17B6-2	O157	USA	E			1																							1
GCA_013168155.1	CP038416	O157:H7 3-5-1	O157	USA	E			1																							1
GCA_013168175.1	CP038419	O157:H7 2-6-2	O157	USA	E			1																							1
GCA_013168195.1	CP038421	O157:H7 7636	O157	USA	E			1																							1
GCA_013168215.1	CP038423	O157:H7 7409	O157	USA	E			1																							1
GCA_013168235.1	CP038425	O157:H7 2571	O157	USA	E			1																							1
GCA_013168255.1	CP038428	O157:H7 611	O157	USA	E			1																							1
GCA_013201195.1	CP053723	CP66-6_Sichuan		China	B1																		1
GCA_013201235.1	CP053736	CP8-3_Sichuan		China	A																		1
GCA_013282315.1	CP042885	O10:H32 NMBU-W12E19	O10	Norway	A				1
GCA_013343595.1	CP039834	O157:H7 MB41-1	O157	USA	E			1																							1
GCA_013343615.1	CP039837	O55:H7 USDA5905	O55		E			1
GCA_013343635.1	CP040107	O157:H7 MB9-1 chromosome	O157	USA	E			1
GCA_013371685.1	CP055251	AH01		China	B1										1
GCA_013371725.1	CP055256	AH25		China	B1																1
GCA_013374255.1	AP023224	YJ1		Japan	C																1
GCA_013376515.1	CP051158	17MR471		China	A										1
GCA_013425955.1	CP059003	2D		China	F																															1
GCA_013426115.1	CP058661	005008		China	A										1
GCA_013592195.1	CP055624	RHB38-C13	O15	UK	E	V21																								1
GCA_013601135.1	CP055713	RHB15-C06		UK	B1				1 (1)
GCA_013727815.1	CP056265	RHBSTW-00895		UK	A	V23																										2
GCA_013729295.1	CP056278	RHBSTW-00863		UK	A			1
GCA_013740395.1	CP056448	RHBSTW-00503		UK	A																											2
GCA_013741855.1	CP056609	RHBSTW-00320		UK	A				2 (1)
GCA_013742135.1	CP056614	RHBSTW-00317		UK	B1				2 (1)
GCA_013748455.1	CP056470	RHBSTW-00482		UK	B1																															1
GCA_013748665.1	CP056492	RHBSTW-00457		UK	B2																															1
GCA_013749975.1	CP056557	RHBSTW-00410		UK	B1															1
GCA_013783685.1	CP056356	RHBSTW-00673		UK	A	V20																							1
GCA_013786125.1	CP056620	RHBSTW-00312		UK	D																1
GCA_013786185.1	CP056642	RHBSTW-00300		UK	D				2 (1)
GCA_013790405.1	CP056816	RHBSTW-00147		UK	B2																															1
GCA_013795545.1	CP056870	RHBSTW-00082		UK	B2		G																													1
GCA_013795795.1	CP056873	RHBSTW-00081		UK	B2		G																													1
GCA_013796065.1	CP056876	RHBSTW-00072		UK	B2																1
GCA_013797825.1	CP056903	RHBSTW-00014		UK	B1				2 (1)
GCA_013800125.1	CP056940	RHB42-C04		UK	F																															1
GCA_013802065.1	CP056974	RHB41-C14		UK	A										1
GCA_013802585.1	CP056997	RHB41-C05		UK	A										1
GCA_013802865.1	CP056991	RHB41-C07		UK	A										1
GCA_013803045.1	CP057002	RHB41-C03		UK	A										1
GCA_013803545.1	CP057010	RHB40-C22		UK	A				1 (1)																											1
GCA_013804245.1	CP057019	RHB40-C10		UK	A				1 (1)																											1
GCA_013804445.1	CP057020	RHB40-C09		UK	A				1 (1)																											1
GCA_013805505.1	CP057032	RHB40-C01		UK	A				1 (1)																											1
GCA_013806305.1	CP057041	RHB39-C22		UK	A				1 (1)																											1
GCA_013806725.1	CP057055	RHB39-C18		UK	A				8 (8)
GCA_013811655.1	CP057063	RHB39-C14		UK	A				1 (1)																											1
GCA_013812575.1	CP057088	RHB38-C15	OUT	UK	E																									1
GCA_013812745.1	CP057091	RHB38-C10		UK	B1				1
GCA_013813585.1	CP057109	RHB37-C22		UK	B1				1
GCA_013813735.1	CP057112	RHB37-C20		UK	B1				1
GCA_013813895.1	CP057115	RHB37-C16		UK	B1				1
GCA_013814285.1	CP057123	RHB36-C20	OUT	UK	D				2 (2)
GCA_013817105.1	CP057155	RHB35-C09		UK	A				1 (1)
GCA_013817315.1	CP057160	RHB35-C01		UK	D																1
GCA_013817645.1	CP057163	RHB34-C18		UK	A										1
GCA_013818065.1	CP057167	RHB34-C15		UK	A																															1
GCA_013818265.1	CP057171	RHB34-C14		UK	A				1 (1)																											1
GCA_013823335.1	CP057178	RHB34-C04		UK	B2										1
GCA_013824535.1	CP057200	RHB33-C11		UK	B1				1
GCA_013826725.1	CP057334	RHB29-C23		UK	B1																															1
GCA_013827445.1	CP057342	RHB29-C16		UK	B1																															1
GCA_013827685.1	CP057340	RHB29-C18		UK	B1																															1
GCA_013828065.1	CP057347	RHB29-C09		UK	B1																															1
GCA_013828205.1	CP057345	RHB29-C10		UK	B1																															1
GCA_013829665.1	CP057371	RHB28-C15	O149	UK	E																															1
GCA_013829905.1	CP057378	RHB28-C14		UK	A																1
GCA_013830125.1	CP057380	RHB28-C11		UK	A											1
GCA_013830345.1	CP057384	RHB28-C05		UK	A										1
GCA_013830545.1	CP057390	RHB28-C04		UK	A										1
GCA_013830785.1	CP057396	RHB27-C22		UK	F										1
GCA_013831005.1	CP057404	RHB27-C21		UK	A																									1
GCA_013833805.1	CP057450	RHB26-C18	OUT	UK	E																																1
GCA_013835785.1	CP057475	RHB25-C13		UK	B1				1 (1)
GCA_013883815.1	CP057517	RHB23-C18		UK	B1				2 (1)
GCA_013884015.1	CP057513	RHB23-C24		UK	B1				2 (1)
GCA_013884475.1	CP057526	RHB23-C10		UK	A				1 (1)
GCA_013884935.1	CP057536	RHB23-C07		UK	B1				2 (1)
GCA_013885335.1	CP057556	RHB23-C04		UK	B1				2 (1)
GCA_013885595.1	CP057546	RHB23-C05		UK	A				1 (1)
GCA_013887315.1	CP057587	RHB22-C04		UK	D				2 (2)
GCA_013888395.1	CP057604	RHB21-C09		UK	D				2 (2)
GCA_013889215.1	CP057615	RHB21-C03	O38	UK	E	V28																															1
GCA_013891895.1	CP057645	RHB19-C13		UK	B1				2 (2)
GCA_013893255.1	CP057673	RHB18-C12		UK	D				1 (1)
GCA_013894035.1	CP057686	RHB17-C17		UK	D																															1
GCA_013897395.1	CP057767	RHB15-C23		UK	B1				1 (1)																											1
GCA_013898635.1	CP057785	RHB15-C07		UK	B1				1 (1)																											1
GCA_013898935.1	CP057796	RHB14-C22		UK	C																															1
GCA_013898955.1	CP057805	RHB14-C20		UK	C	V18,V19																					2	1
GCA_013898975.1	CP057809	RHB14-C16		UK	C																						2	1
GCA_013899015.1	CP057827	RHB14-C07		UK	D				1																		1
GCA_013899145.1	CP057843	RHB13-C03		UK	B1										1	1
GCA_013899205.1	CP057812	RHB14-C15		UK	B1																															1
GCA_013899225.1	CP057849	RHB13-C02		UK	B1										1	1
GCA_013899245.1	CP057854	RHB13-C01		UK	B1										1	1
GCA_013899645.1	CP057891	RHB11-C13		UK	D				3 (3)
GCA_013899785.1	CP057906	RHB10-C12		UK	B1				1 (1)
GCA_013899925.1	CP057932	RHB09-C20		UK	D				1 (1)
GCA_013900025.1	CP057951	RHB08-C24		UK	D				2 (2)
GCA_013900045.1	CP057953	RHB08-C23		UK	B1																1
GCA_013900105.1	CP057961	RHB08-C12		UK	B1																1
GCA_013900245.1	CP057975	RHB07-C04		UK	F				1
GCA_013900265.1	CP057981	RHB06-C20		UK	B1				1 (1)
GCA_013900285.1	CP057984	RHB06-C19		UK	B1				1 (1)
GCA_013900305.1	CP057988	RHB06-C17		UK	B1				1 (1)
GCA_013900325.1	CP057991	RHB06-C11		UK	B1				1 (1)
GCA_013922565.1	CP058004	RHB05-C01		UK	B1				1
GCA_013922965.1	CP058036	RHB03-C08		UK	A										1
GCA_013996575.1	CP058025	RHB04-C01		UK	D				1 (1)
GCA_014058445.2	CP058682	MBT-5	O26	Germany	B1			1
GCA_014075475.1	CP050044	74-2		China	A										1
GCA_014108945.1	CP058014	RHB04-C08		UK	B1	V12															1
GCA_014108965.1	CP058027	RHB03-C16		UK	A																															1
GCA_014108985.1	CP058040	RHB03-C06		UK	A										1
GCA_014109005.1	CP058046	RHB03-C05		UK	A										1
GCA_014109025.1	CP058052	RHB03-C04		UK	A										1
GCA_014109285.1	CP058080	RHB01-C23		UK	B1				1
GCA_014109545.1	CP058087	RHB01-C18		UK	B1				1
GCA_014109625.1	CP058090	RHB01-C17		UK	B1				1
GCA_014109685.1	CP058101	RHB01-C08		UK	B1				1
GCA_014168755.1	AP021946	WP2-S18-ESBL-08		Japan	A										1
GCA_014169195.1	AP022105	WP5-S17-ESBL-10		Japan	A				10 (10)
GCA_014169475.1	AP022179	WP7-S17-ESBL-04		Japan	A				1
GCA_014169595.1	AP022215	WP8-S17-ESBL-05		Japan	B1				5 (5)
GCA_014169775.1	AP022262	WP8-S18-ESBL-07		Japan	B1	V17																				1
GCA_014169855.1	AP022287	WP9-S17-ESBL-11		Japan	B1										1
GCA_014169915.1	AP022299	BEC1-S17-ESBL-09		Japan	B1																												1
GCA_014170615.1	CP059907	181.1		Canada	F																																	1
GCA_014170675.1	CP059917, CP059918	64.1		Canada	F				3 (3)
GCA_014217135.1	CP051609	O25b:H4-ST131 2019_APHA		UK	F																															1
GCA_014361285.1	CP060749	EC96		China	A				1 (1)
GCA_014607515.1	CP028379	RM9872-C1	O145	USA	D			1
GCA_014607535.1	CP031343	O145 RM10425-C1	O145	USA	D			1
GCA_014607555.1	CP031355	O145 RM8995-C1	O145	USA	D			1
GCA_014607575.1	CP035767	O145 RM12522-C8	O145	USA	D			1
GCA_014622965.1	CP031341	O145 RM12275-C1	O145	USA	D			1
GCA_014622985.1	CP035772	O145 RM8843-C1	O145	USA	D			1
GCA_014623185.1	CP035770	O145 RM8988-C1	O145	USA	D			1
GCA_014623205.1	CP035768	O145 RM11626-C1	O145	USA	D			1
GCA_014623225.1	CP031353	O145 RM9154-C1	O145	USA	D			1
GCA_014623245.1	CP031349	O145 RM9467-C1	O145	USA	D			1
GCA_014623405.1	CP031345	O145 RM12367-C1	O145	USA	D			1
GCA_014623425.1	CP031347	O145 RM9873-C1	O145	USA	D			1
GCA_014656605.1	CP061338	M11957		Australia	D			1
GCA_014656625.1	CP061340	M00057		Australia	D			1
GCA_014770895.1	CP061754	O18ac:H14 873.10	O18	Uruguay	A											1
GCA_014825845.1	CP062160	20R2R	O157	USA	E																										1
GCA_014904235.2	CP075484	NT1N25		China	B1										1
GCA_014904315.2	CP075472	NT1F25		China	A										1
GCA_014962565.1	CP063154	M7424		Australia	A			1
GCA_015139375.1	AP022540	THO-010		Japan	D																		1
GCA_015241535.1	CP063713	18GA07VL08-EC		USA	B1				1
GCA_015242275.1	CP063736	18SC05VL02-EC		USA	C				1
GCA_015353135.1	CP064167	O157:H7 Wll001	O157	China	E			1																							1
GCA_015571555.1	CP062815	Res13-Sevr-PER06-05-b-A		Canada	A																															1
GCA_015571615.1	CP062826	Res13-Lact-PER12-33-A		Canada	A																															1
GCA_015571635.1	CP062832	Res13-Lact-PER04-33		Canada	A																															1
GCA_015571655.1	CP062838	Res13-Lact-PER02-33		Canada	A																															1
GCA_015571755.1	CP062871	Res13-Lact-PEA14-20		Canada	B1			1
GCA_015571775.1	CP062883	Res13-Lact-PEA06-10		Canada	A																															1
GCA_015571875.1	CP062895	Res13-Lact-ER02-39		Canada	A																															1
GCA_015649805.1	CP064847	20		China	F										1
GCA_016026195.1	CP065607	FDAARGOS_946	O55		E			1
GCA_016026215.1	CP065611	FDAARGOS_945	O144		A				2
GCA_016026335.1	CP065616	FDAARGOS_943	O112ac		E				1
GCA_016458885.1	CP066759	O157:H7 ECP19-198	O157	USA	E			1
GCA_016458905.1	CP066756	O157:H7 ECP19-798	O157	USA	E			1																							1
GCA_016458925.1	CP066753	O157:H7 ECP19-598	O157	USA	E			1																							1
GCA_016458945.1	CP066748	O157:H7 ECP19-2498	O157	USA	E			1																							1
GCA_016598635.1	CP066806	TCM3e1		China	F																1
GCA_016767925.1	CP025890	503046		India	A				1
GCA_016775925.1	CP068822	RIVM_C029324		Netherlands	B2				1
GCA_016776125.1	CP068809	RIVM_C028497		Netherlands	B2				1
GCA_016776185.1	CP068817	RIVM_C028786		Netherlands	B2				1
GCA_016776225.1	CP068816	RIVM_C028724		Netherlands	B2				1
GCA_016776285.1	CP068815	RIVM_C028620		Netherlands	B2				1
GCA_016776305.1	CP068799	RIVM_C017887		Netherlands	B2				1
GCA_016803875.1	CP045712	FHI_NMBU_11	O128	Norway	C				1 (1)
GCA_016806025.1	CP019361	XH993		China	A										1
GCA_016834635.1	CP051776	O157:H7 FLT_2010G	O157	USA	E			1																							1
GCA_016834675.1	CP051778	O157:H7 FLT_2019B	O157	USA	E			1																							1
GCA_016834695.1	CP051782	O157:H7 FLT_2018C	O157	USA	E			1																							1
GCA_016834715.1	CP051786	O157:H7 FLT_2012I	O157	USA	E			1																							1
GCA_016834735.1	CP051790	O157:H7 FLT_2011E	O157	USA	E			1																							1
GCA_016834755.1	CP051792	O157:H7 FLT_2011B	O157	USA	E			1																							1
GCA_016834775.1	CP051796	O157:H7 FLT_2010I	O157	USA	E			1																							1
GCA_016834795.1	CP051800	O157:H7 FLT_2010A	O157	USA	E			1																							1
GCA_016834815.1	CP051798	O157:H7 FLT_2010E	O157	USA	E			1																							1
GCA_016834835.1	CP051802	O157:H7 FLT_2009D	O157	USA	E			1																							1
GCA_016834855.1	CP051804	O157:H7 FLT_2009B	O157	USA	E			1																							1
GCA_016834875.1	CP051806	O157:H7 FLT_2008D	O157	USA	E			1																							1
GCA_016834895.1	CP051837	O157:H7 FLT_2007G	O157	USA	E		A	1
GCA_016834915.1	CP051808	O157:H7 FLT_2006I	O157	USA	E		B	1
GCA_016834935.1	CP051811	O157:H7 FLT_2006A	O157	USA	E			1
GCA_016834955.1	CP051814	O157:H7 FLT_2005F	O157	USA	E			1																							1
GCA_016834975.1	CP051821	O157:H7 FLT_2001A	O157	USA	E		A	1
GCA_016834995.1	CP051819	O157:H7 FLT_2002D	O157	USA	E			1																							1
GCA_016835015.1	CP051816	O157:H7 FLT_2004G	O157	USA	E		A	1
GCA_016835035.1	CP051827	O157:H7 FLT_1999G	O157	USA	E			1																							1
GCA_016835055.1	CP051824	O157:H7 FLT_2000A	O157	USA	E			1																							1
GCA_016835075.1	CP051833	O157:H7 FLT_1997A	O157	USA	E			1																							1
GCA_016835095.1	CP051830	O157:H7 FLT_1998F	O157	USA	E			1
GCA_016889565.1	CP069712	EA13		China	A										1						1
GCA_016889685.1	CP069522	FDAARGOS_1267		USA	F																															1
GCA_016889845.1	CP069544	FDAARGOS_1248		USA	A				1
GCA_016904455.1	CP070115	FDAARGOS_1298		USA	F										1
GCA_016925075.1	CP070393	CFSAN083829		Romania	A				6 (6)																																1
GCA_016925095.1	CP070399	CFSAN083828		Romania	B1				2 (2)						1
GCA_016925115.1	CP070403	CFSAN083827		Romania	A										1																							1
GCA_016942475.1	CP063332	BS74R-D		Switzerland	A										1
GCA_016942575.1	CP063459	EM22-18-53		Laos	C										1
GCA_016944635.1	CP063483	EM03-18-08		Laos	A				1
GCA_016944675.1	CP063492	EF5-18-41		Laos	D				3 (1)									1					1
GCA_016944735.1	CP063511	EH08-18-36		Laos	A											1
GCA_016944775.1	CP063518	EH01-18-02		Laos	B1																		1
GCA_017161345.1	CP034106	RCAD0514		China	A										1
GCA_017164755.1	CP062778	O157:H7 Z1836	O157	UK	E																										1
GCA_017164775.1	CP062700	O157:H7 Z1835	O157	UK	E																										1
GCA_017164795.1	CP062702	O157:H7 Z1834	O157	UK	E																										1
GCA_017164815.1	CP062705	O157:H7 Z1833	O157	UK	E																										1
GCA_017164835.1	CP062708	O157:H7 Z1832	O157	UK	E																										1
GCA_017164855.1	CP062711	O157:H7 Z1831	O157	UK	E																										1
GCA_017164875.1	CP062713	O157:H7 Z1830	O157	UK	E																										1
GCA_017164895.1	CP062715	O157:H7 Z1826	O157	UK	E			1																							1
GCA_017164915.1	CP062717	O157:H7 Z1825	O157	UK	E			1																							1
GCA_017164935.1	CP062719	O157:H7 Z1816	O157	UK	E			1																							1
GCA_017164955.1	CP062721	O157:H7 Z1815	O157	UK	E			1																							1
GCA_017164975.1	CP062723	O157:H7 Z1814	O157	UK	E			1																							1
GCA_017164995.1	CP062725	O157:H7 Z1813	O157	UK	E			1																							1
GCA_017165015.1	CP062727	O157:H7 Z1812	O157	UK	E			1																							1
GCA_017165035.1	CP062729	O157:H7 Z1811	O157	UK	E			1																							1
GCA_017165055.1	CP062780	O157:H7 Z1769	O157	UK	E		H	1																							1
GCA_017165075.1	CP062731	O157:H7 Z1768	O157	UK	E			1																							1
GCA_017165095.1	CP062733	O157:H7 Z1767	O157	UK	E		H	1																							1
GCA_017165115.1	CP062739	O157:H7 Z1723	O157	UK	E			1																							1
GCA_017165135.1	CP062736	O157:H7 Z1766	O157	UK	E			1																							1
GCA_017165155.1	CP062742	O157:H7 Z1626	O157	UK	E			1																							1
GCA_017165215.1	CP062744	O157:H7 Z1615	O157	UK	E			1																							1
GCA_017165235.1	CP062746	O157:H7 Z1504	O157	UK	E			1																							1
GCA_017165255.1	CP062749	O157:H7 Z1486	O157	UK	E			1																							1
GCA_017165275.1	CP062752	O157:H7 Z910	O157	UK	E			1																							1
GCA_017165295.1	CP062755	O157:H7 Z903	O157	UK	E			1																							1
GCA_017165315.1	CP062761	O157:H7 Z887	O157	UK	E			1																							1
GCA_017165335.1	CP062758	O157:H7 Z892	O157	UK	E			1																							1
GCA_017165355.1	CP062763	O157:H7 Z885	O157	UK	E			1																							1
GCA_017165375.1	CP062766	O157:H7 Z866	O157	UK	E			1																							1
GCA_017165395.1	CP062782	O157:H7 Z869	O157	UK	E			1																							1
GCA_017165415.1	CP062769	O157:H7 Z852	O157	UK	E			1
GCA_017165435.1	CP062771	O157:H7 Z570	O157	UK	E			1																							1
GCA_017165455.1	CP062774	O157:H7 Z563	O157	UK	E			1																							1
GCA_017357545.1	CP038496	O157:H7 TT12A	O157	Japan	E			1																							1
GCA_017570585.1	CP069646	O7:H4 MIN14	O7	Poland	A				1 (1)
GCA_017570605.1	CP069657	O89m:H10 MIN12	O89	Poland	A										1
GCA_017570645.1	CP069677	O126:H45 MIN10	O126	Poland	B1				1 (1)
GCA_018141125.1	CP056036	EC31		China	D										1
GCA_018141145.1	CP056073	EC50		China	A										1
GCA_018141265.1	CP032078	CT30		China	F																1
GCA_018199975.1	CP073360	EC11		China	B1																1
GCA_018279085.1	CP047002	J-8		China	B1																		1
GCA_018323825.1	AP024582	Ec387		Japan	B1										1
GCA_018884265.1	CP035814	B7A		USA	B1																			1
GCA_018884345.1	CP035833	025542-1		Bangladesh	B1				1 (1)
GCA_018884465.1	CP035861	TD225-C4		Mexico	C				2
GCA_018884525.1	CP035875	B2C		Viet Nam	A				1 (1)
GCA_018884565.1	CP035883	WS0115A		Egypt	A				1
GCA_018966785.1	CP076645	MSI001		China	A	V13																1
GCA_018986815.1	CP076707	O170:H18 OLC-1056	O170	Canada	B2	V11														1
GCA_019039795.1	CP077063	Q4552		France	A										1
GCA_019047165.1	CP077225	FDAARGOS_1384		USA	A											1
GCA_019048005.1	CP077273	FDAARGOS_1385		USA	A											1
GCA_019355475.1	CP059125	EC45		Ghana	C																															1
GCA_019428705.1	CP080139	PK8241		Pakistan	C																										1
GCA_019428745.1	CP080158	PK8261		Pakistan	D										1			1
GCA_019428765.1	CP080166	PK8275		Pakistan	D										1			1
GCA_019431185.1	CP080260, CP080262	135		China	D				1																										1						1
GCA_019843995.1	CP082120	PC-NDM34		Tanzania	B1																															1
GCA_019974455.1	AP024471	O121:H19 51104	O121	Japan	B1			1
GCA_019974475.1	AP024473	O121:H19 SE14002	O121	Japan	B1			1
GCA_019974495.1	AP024475	O121:H19 CEC14159	O121	Japan	B1			1
GCA_019974515.1	AP024478	O121:H19 E15042	O121	Japan	B1			1
GCA_020423145.1	CP076245	O157:H7 Balcarce_24.2	O157	Argentina	E			1
GCA_020423165.1	CP076235	O157:H7 9.1_Anguil	O157	Argentina	E			1																							1
GCA_020423185.1	CP076237	O157:H7 146N4	O157	Argentina	E			1																							1
GCA_020423205.1	CP076241	O157:H7 Vac_07.1	O157	Argentina	E			1
GCA_020423225.1	CP076243	O157:H7 Balcarce_14.2	O157	Argentina	E			1
GCA_020683085.1	CP085622	EC71	O112	China	B1										1
GCA_900635185.1	LR134079	NCTC9112	O112ab		E				11 (11)
GCA_900635895.1	LR134191	NCTC5934			A											1
GCA_902703415.1	LR740758	BEN5202	O2	France	B2																																				1
GCA_902810335.1	LR778147	SC418		USA	D				1 (1)
GCA_904830965.1	LR882976	L2_E1649			A				1 (1)
GCA_904831805.1	LR882991	L7_E1373_ETEC	O169		E				1
GCA_904831825.1	LR882997	L3_E36_ETEC			B1				2 (2)
GCA_904833135.1	LR883051	L1_E925			A				1 (1)
GCA_904865655.1	LR890536	MSB1_8B-sc-2280300		Australia	F																															1
GCA_904866245.1	LR890578	MSB1_5C-sc-2280313		Australia	F	V8											1
GCA_904866345.1	LR890606	MINF_8D-sc-2280460		Australia	A				8 (8)
GCA_904866495.1	LR890714	MSB1_6C-sc-2280315		Australia	A																1
GCA_905332355.1	HG994850	127		Spain	B2				1
GCA_905332365.1	CP038412	127		Spain	B2				1
SAMD00771132 (PRJDB18009)	-	K9228 (draft)	OUT	Japan (Kagoshima)	B1				5(5)
SAMD00771133 (PRJDB18009)	-	K9291 (draft)	O25	Japan (Kagoshima)	A																			1
SAMD00771134 (PRJDB18009)	-	K9331 (draft)	O159	Japan (Kagoshima)	B1				1
SAMD00771135 (PRJDB18009)	-	K9339 (complete)	O15	Japan (Kagoshima)	B1				1
SAMD00771136 (PRJDB18009)	-	K9510 (complete)	O9	Japan (Kagoshima)	A																1
SAMD00771137 (PRJDB18009)	-	K9531 (draft)	O111	Japan (Kagoshima)	B1				1
SAMD00771138 (PRJDB18009)	-	K9550 (complete)	O23	Japan (Kagoshima)	B1										1
SAMD00771139 (PRJDB18009)	-	K9559 (complete)	O17	Japan (Kagoshima)	D			1	3 (2)
SAMD00771140 (PRJDB18009)	-	K9867 (complete)	O109	Japan (Kagoshima)	D				1
SAMD00771141 (PRJDB18009)	-	K9910 (draft)	O109	Japan (Kagoshima)	B2				1 (1)
SAMD00771142 (PRJDB18009)	-	K10091 (draft)	O64	Japan (Kagoshima)	B1				1
SAMD00771143 (PRJDB18009)	-	K10101 (complete)	O101	Japan (Kagoshima)	A																																	1
SAMD00771144 (PRJDB18009)	-	K10309 (complete)	O8	Japan (Kagoshima)	C										1
SAMD00771145 (PRJDB18009)	-	K10443 (draft)	O21	Japan (Kagoshima)	A	V32			1 (1)						1																										1
SAMD00771146 (PRJDB18009)	-	K10593 (complete)	OUT	Japan (Kagoshima)	A				1 (1)
SAMD00771147 (PRJDB18009)	-	K10737 (draft)	O88	Japan (Kagoshima)	B2	V31																																		1 (1)
SAMD00771148 (PRJDB18009)	-	K10876 (complete)	O102	Japan (Kagoshima)	E				1
SAMD00771149 (PRJDB18009)	-	K10877 (draft)	O159	Japan (Kagoshima)	B1										1
SAMD00771150 (PRJDB18009)	-	K10987 (complete)	O166	Japan (Kagoshima)	D	V30																				1													1 (1)
SAMD00771151 (PRJDB18009)	-	K10989 (complete)	OUT	Japan (Kagoshima)	D																1
SAMD00771152 (PRJDB18009)	-	K11244 (complete)	O88	Japan (Kagoshima)	A																																	1
SAMD00771153 (PRJDB18009)	-	K11407 (draft)	O83	Japan (Kagoshima)	F				3 (3)
SAMD00771154 (PRJDB18009)	-	K11421 (complete)	O56	Japan (Kagoshima)	B2				1 (1)
SAMD00771155 (PRJDB18009)	-	K11469 (complete)	OUT	Japan (Kagoshima)	A																1
SAMD00771156 (PRJDB18009)	-	K11627 (complete)	O169	Japan (Kagoshima)	E				1
SAMD00771157 (PRJDB18009)	-	K11797 (draft)	O50	Japan (Kagoshima)	B2																															1
SAMD00771158 (PRJDB18009)	-	K11974 (complete)	O11	Japan (Kagoshima)	F																1
SAMD00771159 (PRJDB18009)	-	K12196 (complete)	O114	Japan (Kagoshima)	F				1 (1)
SAMD00771160 (PRJDB18009)	-	K12240 (complete)	O112ab	Japan (Kagoshima)	B1	V34																																					1
SAMD00771161 (PRJDB18009)	-	K12343 (draft)	O120	Japan (Kagoshima)	B2	V33																																				1
a: Sequencing status of Kagoshima strains were shown in parentheses.								350	146	0	0	0	1	0	68	12	1	5	1	2	36	2	9	9	2	2	3	2	1	4	217	2	7	4	1	46	2	9	1	1	5	1	1
b: Strains with identical core gene SNPs are indicated by the same letters.
c: Number of structurally intact IS1414 is shown in parentheses.

## Sheet: Table S3
Supplemental Table 3. astA variants used for blastn analysis
Variant type	Accession numbers	References
V0/prototype	-	Yamamoto et al., 2000.
V1	L11241	Savarino et al., 1993.
V2	-	Yamamoto et al., 1997.[11]
V3	-	Zbou et al., 2001.
V4	-	Zbou et al., 2001.
V5	KJ47188	Silva et al., 2014.
V6	KJ149553	Maluta et al. 2017.
V7	KJ149555	Maluta et al. 2017.

## Sheet: Table S4
Supplemental Table 4. Prevalence of major astA variants (V0/prorotype and V22) in E. coli phylogroups
	total No. of strains	V0	V22
A	148	57	4
B1	169	44	5
B2	25	12	0
C	15	3	1
D	46	15	0
E	297	10	207
F	20	5	0
total	720	146	217

## Sheet: Table S5
Supplemental Table 5. Prevalence of V22 in E. coli phylogroup E lineage.
	total No. of strains	V22
O157	258	202
O55	9	5
O5	1	0
O15	1	0
O36	1	0
O38	1	0
O102	1	0
O112ab	1	0
O112ac	1	0
O123/O186	1	0
O145	12	0
O149	1	0
O169	6	0
OUT	3	0

## Sheet: Table S6
Supplemental Table 6. Clinical characteristics of patients and virulence factors of astA-positive E. coli isolated from Kagoshima prefecture
Strain name	astA variants type (copy number)	other virulence-related genes	hospitalization	underlying disease	Diarrhea frequency (times/day)	bloody stool	number of vomiting episodes (times/day)	fever (˚C)	abdominal pain	CRP
K9228	V0/prototype (5)	cfa operon, espX	＋	-	3	-	0	39.2	-	12.6
K9291	V15 (1)	espL, espX	-	-	3	-	0	37.7	+	-
K9910	V0/prototype (1)	senB	-	-	1	-	0	38.9	++	-
K11627	V0/prototype (1)	espL, espR, espX, espY	-	-	7	-	0	37.6	+	-
K12196	V0/prototype (1)	espL	-	-	1	-	1	36.5	+	-
K12343	V33 (1)	-	-	-	1	-	4	38	+	-
